# Supplementary material for: The effect and mechanism of Germacrone in ameliorating alcoholic fatty liver by inhibiting Nrf2/Rbp4
Source: Chin Med. 2025 May 29;20:77. doi: 10.1186/s13020-025-01132-y (PMC12121245; doi:10.1186/s13020-025-01132-y)
Supplement: Supplementary file 5 — Supplementary Material 5. Table 1. Table of component-target numbers [file 13020_2025_1132_MOESM5_ESM.xlsx]

## Sheet: Tabel1
Target	component
NFE2L2	Gingerenone B
	3,5-Diacetoxy-1-(4-hydroxy-3,5-dimethoxyphenyl)-7-(4-hydroxy-3-methoxyphenyl)heptane
	Isogingerenone B
	Isoelemicin
	Gingerenone B
	3,5-Diacetoxy-1-(4-hydroxy-3,5-dimethoxyphenyl)-7-(4-hydroxy-3-methoxyphenyl)heptane
	Isogingerenone B
	6-Gingesulfonic acid
	Isoeugenyl methyl ether
	Methylisoeugenol
	Isoelemicin
	Isosafrole
	Anethole
	Germacrone
MTOR	2-methoxy-4-(2R,3S)-7-methoxy-3-methyl-5-(E)-prop-1-enyl-2,3-dihydro-1-benzofuran-2-yl phenol
	5-Hydroxy-1-(4-hydroxy-3-methoxyphenyl)dodecan-3-one
	(8)-Gingerol
	Hexahydrocurcumin
	Shogaol
	10-Gingerdione
	Gingerol
	Gingerol
	10-Gingerdione
	Gingerdione
	Gingerenone B
	Hexahydrocurcumin
	(8)-Gingerol
	(8)-Gingerol
	[6]-Gingerdiol 3,5-diacetate
	Hexahydrocurcumin
	Shogaol
	[10]-Gingerdione
	Gingerol
	Gingerdione
	Gingerenone A
	Gingerenone B
	Hexahydrocurcumin
	6-Gingesulfonic acid
	Onjixanthone I
	Germacrone
	2-(4-Allyl-2,6-dimethoxyphenoxy)-1-(4-hydroxy-3-methoxyphenyl)-1-propanol
	Tetrahydrofuroguaiacin B
	(-)-Licarin A
	Fragransol C
	Nectandrin B
	Melanins
	(-)-Galbacin
	Isovanillin
	Meldenin
	(8)-Gingerol
MMP9	2-methoxy-4-(2R,3S)-7-methoxy-3-methyl-5-(E)-prop-1-enyl-2,3-dihydro-1-benzofuran-2-yl phenol
	Shogaol
	Gingerenone A
	1,7-Diphenyl-4,6-heptadien-3-one
	Alnustone
	Luteolin
	Isogingerenone B
	1-(4-hydroxy-3-methoxyphenyl)-7-(4-hydroxyphenyl)-(4E)-4-hepten-3-one
	Gingerenone B
	Quercetin
	Cardamonin
	Jaranol
	Eugenol
	(+)-1,5-Epoxy-nor-ketoguaia-11-ene
	7-O-Methyleriodictyol
	5-(7-Methoxy-3-methyl-5-prop-1-enyl-2,3-dihydro-1-benzofuran-2-yl)-1,3-benzodioxole
	Rhamnocitrin
	Sexangularetin
	(1E)-2,6-dimethylhepta-1,5-dienyl acetate
	Safynol
	Shogaol
	Gingerenone A
	(Z,Z)-1,3,11-Tridecatriene-5,7,9-triyne
	Isogingerenone B
	Kaempferol
	1-(4-hydroxy-3-methoxyphenyl)-7-(4-hydroxyphenyl)-(4E)-4-hepten-3-one
	Gingerenone B
	2-Undecanone
	Heptaphylline
	Quercetin
	Eugenol
	Dodecanal
	(+)-1,5-Epoxy-nor-ketoguaia-11-ene3
	Lauric Acid
	Neryl acetate
	Sexangularetin
	[(1E)-2,6-dimethylhepta-1,5-dienyl] acetate
	Sagittariol
	Phenylacetaldehyde
	2-(4-Allyl-2,6-dimethoxyphenoxy)-1-(4-hydroxy-3-methoxyphenyl)-1-propanol
	Safynol
	Germacrone
	Fragransol C
	1-(4-Hydroxy-2-methoxyphenyl)-3-(4-hydroxyphenyl)prop-2-en-1-one
	Isoguaiacin
	Isovanillin
	Licoagrochalcone B
	p,p-Bis(1-aziridinyl)-N-(p-tolyl)phosphinic amide
	Isoschisandrin
	Eugenol
	4-Allyl-2,6-dimethoxyphenol
	(-)-Licarin A
	2',4'-Dimethoxypropiophenone
TLR4	Methyl cinnamate
	Gingerenone A
	cis-Cinnamaldehyde
	Gingerenone B
	Isogingerenone B
	3,4-Dihydroxybenzoate
	R-1,2-Propanediol
	Gingerenone A
	Gingerenone B
	Isogingerenone B
	Anethole
	3,4-Dihydroxybenzoate
HMOX1	Linalool, (-)-
	Delta-Terpineol
	2-Heptanol
	Methyleugenol
	Linalool
	2-Nonanol
	Geraniol
	(+)-alpha-Terpineol
	Citral
	Borneol
	Myristicin
	(-)-alpha-Terpineol
	Epishyobunone
	Elemicin
	Carvone, (-)-
	Camphor (synthetic)
	Neral
	4-Terpineol
	Carvotanacetone
	p-Mentha-1,5-dien-8-ol
	Linalool, (-)-
	(R)-(-)-2-Heptanol
	2-Heptanol
	Estragole
	Estragole
	Linalool, (+-)-
	(S)-(+)-2-Hexanol
	Geraniol
	6-Methyl-5-hepten-2-one
	(3S)-hexan-3-ol
	Linalool oxide B
	(+)-alpha-Terpineol
	Citral
	Myrtenol, (-)-
	Borneol
	Myristicin
	(-)-alpha-Terpineol
	Isoborneol
	Epishyobunone
	3,4,5-Trimethoxytoluene
	Octanal
	Benzothiazole
	OCCC(CCC=C(C)C)C
	Cyclohexanol, 5-methyl-2-(1-methylethyl)-, 1-acetate, (1R,2R,5R)-rel-
	Hexanal
	beta-Fenchyl acetate, exo-
	Safranal
	(2S)-2-methylpentanal
	Neral
	4-Terpineol, (+-)-
	Neryl propionate
	Linalool, (-)-
	Estragole
	Methyleugenol
	p-Anisaldehyde
	Isoeugenyl methyl ether
	(1S,6R)-6-Isopropyl-3-methyl-cyclohex-2-en-1-ol
	Isovanillin
	Myristicin
	(-)-Galbacin
	(-)-Terpinen-4-ol
	Elemicin
	Nectandrin B
	2',4'-Dimethoxypropiophenone
	Anethole
	(-)-Camphor
	Camphor (synthetic)
	Tetrahydrofuroguaiacin B
	Citronellal
	4-Terpineol
GAPDH	Carvacrol
	Carvacrol
	Mescaline
	2',4'-Dimethoxypropiophenone
TGFB1	Melanins
BCL2	7-O-Methyleriodictyol
	3,4-Dihydroxybenzoate
	Carthamidin
	Lauric Acid
	Germacrone
	p,p-Bis(1-aziridinyl)-N-(p-tolyl)phosphinic amide
	3,4-Dihydroxybenzoate
CXCL8	1,7-Diphenyl-4,6-heptadien-3-one
	Alnustone
	Phenylacetaldehyde
	Lauric Acid
	(-)-Galbacin
SIRT1	Demethoxyyangonin
	3,5-Diacetoxy-1-(4-hydroxy-3,5-dimethoxyphenyl)-7-(4-hydroxy-3-methoxyphenyl)heptane
	2-methoxy-4-(2R,3S)-7-methoxy-3-methyl-5-(E)-prop-1-enyl-2,3-dihydro-1-benzofuran-2-yl phenol
	3,5-Diacetoxy-1-(4-hydroxy-3,5-dimethoxyphenyl)-7-(4-hydroxy-3-methoxyphenyl)heptane
	Germacrone
	5-[(2R,3S)-7-methoxy-3-methyl-5-[(E)-prop-1-enyl]-2,3-dihydro-1-benzofuran-2-yl]-1,3-benzodioxole
	(-)-Galbacin
	4-Allyl-2,6-dimethoxyphenol
	Melanins
CCND1	1,7-Diphenyl-5-hydroxy-4,6-heptadien-3-one
	3,5-Diacetoxy-1-(4-hydroxy-3,5-dimethoxyphenyl)-7-(4-hydroxy-3-methoxyphenyl)heptane
	5-Hydroxy-1,7-diphenylhept-6-en-3-one
	Germacrone
	Citral
	Elemicin
	Neral
	Isoelemicin
	Methyleugenol
	Nonanal
	1,7-Diphenylhept-6-EN-3-OL
	Neral
	(S)-(-)-Citronellal
	3,5-Diacetoxy-1-(4-hydroxy-3,5-dimethoxyphenyl)-7-(4-hydroxy-3-methoxyphenyl)heptane
	Citral
	Estragole
	Neral
	Estragole
	Neral
	Nonanal
	Octanal
	Onjixanthone I
	2',4'-Dimethoxypropiophenone
	Isoeugenyl methyl ether
	Isoelemicin
	Citronellal
	1-(Isopropylamino)-3-(1-naphthyloxy)-2-propanol
	Estragole
	4-Allyl-2,6-dimethoxyphenol
	CID 101289833
	Isoschisandrin
	Methyleugenol
	Elemicin
	(S)-(-)-Citronellal
	Pteleine
IL6	5-Hydroxy-1,7-diphenylhept-6-en-3-one
	1,7-Diphenylhept-6-EN-3-OL
	(8)-Gingerol
	1,7-Dimethyl-7-(4-methylpent-3-enyl)bicyclo2.2
	Gingerol
	(E,Z)-Farnesol
	Germacrone
	Geraniol
	Gingerol
	(3R,6E)-nerolidol
	Zingiberol
	cis,cis-Farnesol
	(8)-Gingerol
	1,7-Dimethyl-7-(4-methylpent-3-enyl)bicyclo[2.2.1]heptan-2-ol
	1,10-Decanediol
	beta-EUDESMOL
	Elemol
	Gingerol
	(+)-Nerolidol
	(3R,6E)-nerolidol
	cis,cis-Farnesol
	Geraniol
	Gingerol
	Zingiberol
CCL2	Mescaline
PPARG	(8)-Gingerol
	5-Hydroxy-1-(4-hydroxy-3-methoxyphenyl)dodecan-3-one
	Gingerol
	Hexahydrocurcumin
	(2R)-5,7-dihydroxy-2-(4-hydroxyphenyl)-2,3-dihydro-4H-chromen-4-one
	Germacrone
	Gingerdione
	Pinocembrin
	Cardamonin
	(-)-alpha-Terpineol
	4H-1-Benzopyran-4-one, 2,3-dihydro-5,7-dihydroxy-2-phenyl-, (2R)-
	7-O-Methyleriodictyol
	4-Terpineol
	Citral
	Decanal
	Carvotanacetone
	1,7-Diphenylhept-6-EN-3-OL
	2,3,7-Trihydroxy-5-(3,4-dihydroxy-e-styryl)-6,7,8,9-tetrahydro-5h-benzocycloheptene
	1,7-Dimethyl-7-(4-methylpent-3-enyl)bicyclo2.2
	Neral
	Neral
	3,5-Diacetoxy-1-(4-hydroxy-3,5-dimethoxyphenyl)-7-(4-hydroxy-3-methoxyphenyl)heptane
	Benzothiazole
	(-)-alpha-Terpineol
	(3R,6E)-nerolidol
	(Z,Z)-1,3,11-Tridecatriene-5,7,9-triyne
	(8)-Gingerol
	[6]-Gingerdiol 3,5-diacetate
	Safranal
	Carthamidin
	beta-Humulene
	Gingerdione
	Paradol
	Myrtenol, (-)-
	[10]-Gingerdione
	(-)-alpha-Terpineol
	Dodecanal
	2-Undecanone
	(S)-(-)-Citronellal
	4-Terpineol, (+-)-
	Onjixanthone I
	Citral
	Decanal
	4-(1,5-Dimethylhex-4-enyl)cyclohex-2-enone
	1,7-Dimethyl-7-(4-methylpent-3-enyl)bicyclo[2.2.1]heptan-2-ol
	Neral
	3,5-Diacetoxy-1-(4-hydroxy-3,5-dimethoxyphenyl)-7-(4-hydroxy-3-methoxyphenyl)heptane
	Sagittariol
	1-(Isopropylamino)-3-(1-naphthyloxy)-2-propanol
	Citronellal
	(1S,6R)-6-Isopropyl-3-methyl-cyclohex-2-en-1-ol
	(-)-Terpinen-4-ol
	(S)-(-)-Citronellal
	4-Terpineol
	Trihydroxychalcone
	Licoagrochalcone B
TNF	Isogingerenone B
	Gingerenone B
	10-Gingerdione
	Isogingerenone B
	Dibutyl Phthalate
	Germacrone
	Gingerenone B
	6-Gingesulfonic acid
	[10]-Gingerdione
	Safranal
	Dibutyl Phthalate
	(1S,6R)-6-Isopropyl-3-methyl-cyclohex-2-en-1-ol
ESR1	(2R)-5,7-dihydroxy-2-(4-hydroxyphenyl)-2,3-dihydro-4H-chromen-4-one
	1,7-Dimethyl-7-(4-methylpent-3-enyl)bicyclo2.2
	10-Gingerdione
	Gingerol
	Gingerol
	(8)-Gingerol
	5-Hydroxy-1-(4-hydroxy-3-methoxyphenyl)dodecan-3-one
	Gingerdione
	Hexahydrocurcumin
	4H-1-Benzopyran-4-one, 2,3-dihydro-5,7-dihydroxy-2-phenyl-, (2R)-
	Germacrone
	2-Nonanol
	Zingerone
	beta-CITRONELLOL
	2,3,7-Trihydroxy-5-(3,4-dihydroxy-e-styryl)-6,7,8,9-tetrahydro-5h-benzocycloheptene
	Pinocembrin
	Zingiberol
	7-O-Methyleriodictyol
	Borneol
	Isoelemicin
	2-Heptanol
	(+)-alpha-Terpineol
	(-)-alpha-Terpineol
	Eucalyptol
	4-Terpineol
	Jaranol
	Delta-Terpineol
	Decanal
	Nonanal
	Luteolin
	Carvone, (-)-
	Methyl cinnamate
	Cardamonin
	Sexangularetin
	Citral
	Shogaol
	Carvacrol
	1,10-Decanediol
	[10]-Gingerdione
	1,7-Dimethyl-7-(4-methylpent-3-enyl)bicyclo[2.2.1]heptan-2-ol
	Gingerol
	(-)-alpha-Terpineol
	Sagittariol
	Gingerdione
	Paradol
	(8)-Gingerol
	(S)-(+)-2-Hexanol
	Carthamidin
	Hexahydrocurcumin
	2-Nonanol
	Zingerone
	beta-CITRONELLOL, (+-)-
	(3S)-hexan-3-ol
	Zingiberol
	Shogaol
	Neryl propionate
	2-Undecanone
	Octanal
	Kaempferol
	Carvacrol
	4-(1,5-Dimethylhex-4-enyl)cyclohex-2-enone
	Sexangularetin
	[6]-Gingerdiol 3,5-diacetate
	Citral
	Estragole
	Estragole
	Isoguaiacin
	Anethole
	Isoeugenyl methyl ether
	Dihydroguaiaretic acid, meso-
	Isosafrole
	p,p-Bis(1-aziridinyl)-N-(p-tolyl)phosphinic amide
	Isoelemicin
	Tetrahydrofuroguaiacin B
	(-)-Terpinen-4-ol
	Nectandrin B
	Trihydroxychalcone
	(1S,6R)-6-Isopropyl-3-methyl-cyclohex-2-en-1-ol
	4-Terpineol
	Methylisoeugenol
	3,4-Dihydroxybenzoate
	1-(4-Hydroxy-2-methoxyphenyl)-3-(4-hydroxyphenyl)prop-2-en-1-one
	Estragole
	Isovanillin
STAT3	Gingerenone B
	Elemicin
	Gingerol
	Gingerol
	Isogingerenone B
	Isoelemicin
	Bornyl acetate, (-)-
	Demethoxyyangonin
	Gingerenone B
	Gingerol
	Isogingerenone B
	beta-Fenchyl acetate, exo-
	Bornyl acetate, (-)-
	Cyclohexanol, 5-methyl-2-(1-methylethyl)-, 1-acetate, (1R,2R,5R)-rel-
	Elemicin
	Methylisoeugenol
	Isoelemicin
	Anethole
	2',4'-Dimethoxypropiophenone
	Germacrone
TP53	6-Gingesulfonic acid
HIF1A	Eucalyptol
	(3R,6E)-nerolidol
	Eucalyptol
	Sagittariol
	(3R,6E)-nerolidol
	Germacrone
	Carthamidin
	Safynol
	Nectandrin B
	Tetrahydrofuroguaiacin B
	(-)-Galbacin
	(1S,6R)-6-Isopropyl-3-methyl-cyclohex-2-en-1-ol
	2-(4-Allyl-2,6-dimethoxyphenoxy)-1-(4-hydroxy-3-methoxyphenyl)-1-propanol
	Safynol
EGFR	(+)-1,5-Epoxy-nor-ketoguaia-11-ene
	(+)-alpha-Terpineol
	2,3,7-Trihydroxy-5-(3,4-dihydroxy-e-styryl)-6,7,8,9-tetrahydro-5h-benzocycloheptene
	2-Heptanol
	2-Nonanol
	5-(7-Methoxy-3-methyl-5-prop-1-enyl-2,3-dihydro-1-benzofuran-2-yl)-1,3-benzodioxole
	5-Hydroxy-1,7-diphenylhept-6-en-3-one
	beta-CITRONELLOL
	Cardamonin
	Delta-Terpineol
	Demethoxyyangonin
	Geraniol
	(1E)-2,6-dimethylhepta-1,5-dienyl acetate
	Isoelemicin
	Jaranol
	Bornyl acetate, (-)-
	Linalool
	Luteolin
	Methyl cinnamate
	Nonanal
	3,4-Dihydroxybenzoate
	Quercetin
	Rhamnocitrin
	Linalool, (-)-
	Sexangularetin
	cis,cis-Farnesol
	(+)-1,5-Epoxy-nor-ketoguaia-11-ene3
	(+)-alpha-Terpineol
	(R)-(-)-2-Heptanol
	(S)-(+)-2-Hexanol
	1,10-Decanediol
	2-Heptanol
	2-Nonanol
	6-Gingesulfonic acid
	Benzothiazole
	beta-CITRONELLOL, (+-)-
	Cyclohexanol, 5-methyl-2-(1-methylethyl)-, 1-acetate, (1R,2R,5R)-rel-
	Dicyclopropylketone
	Elemol
	Myrtenol, (-)-
	OCCC(CCC=C(C)C)C
	(+)-Nerolidol
	[(1E)-2,6-dimethylhepta-1,5-dienyl] acetate
	1,3,6-Trihydroxy-2,7-dimethoxyxanthen-9-one
	Bornyl acetate, (-)-
	cis,cis-Farnesol
	Dodecanal
	Geraniol
	Kaempferol
	Linalool, (-)-
	Linalool, (+-)-
	Neryl acetate
	Neryl propionate
	Nonanal
	Onjixanthone I
	p-Mentha-1,5-dien-8-ol
	Quercetin
	Sexangularetin
	Isoeugenyl methyl ether
	Isoelemicin
	(-)-Terpinen-4-ol
	Linalool, (-)-
	3,4-Dihydroxybenzoate
	1-(Isopropylamino)-3-(1-naphthyloxy)-2-propanol
	Melanins
	5-[(2R,3S)-7-methoxy-3-methyl-5-[(E)-prop-1-enyl]-2,3-dihydro-1-benzofuran-2-yl]-1,3-benzodioxole
	Isoschisandrin
	Isosafrole
	Trihydroxychalcone
	Methylisoeugenol
	Propoxur
	p,p-Bis(1-aziridinyl)-N-(p-tolyl)phosphinic amide
	Anethole
	1-(4-Hydroxy-2-methoxyphenyl)-3-(4-hydroxyphenyl)prop-2-en-1-one
AKT1	Demethoxyyangonin
	Jaranol
	Luteolin
	Methyl cinnamate
	Quercetin
	Rhamnocitrin
	Sexangularetin
	3,5-Diacetoxy-1-(4-hydroxy-3,5-dimethoxyphenyl)-7-(4-hydroxy-3-methoxyphenyl)heptane
	Citral
	Neral
	Germacrone
	Eugenol
	Hexahydrocurcumin
	Myristicin
	(2R)-5,7-dihydroxy-2-(4-hydroxyphenyl)-2,3-dihydro-4H-chromen-4-one
	Carvacrol
	Neral
	Kaempferol
	Quercetin
	Sexangularetin
	3,5-Diacetoxy-1-(4-hydroxy-3,5-dimethoxyphenyl)-7-(4-hydroxy-3-methoxyphenyl)heptane
	4-(1,5-Dimethylhex-4-enyl)cyclohex-2-enone
	Carthamidin
	Carvacrol
	Citral
	Eugenol
	Neral
	(Z,Z)-1,3,11-Tridecatriene-5,7,9-triyne
	Hexahydrocurcumin
	Myristicin
	Neral
	Melanins
	Myristicin
	Eugenol
ALB	Carvacrol
	3,4-Dihydroxybenzoate
	4H-1-Benzopyran-4-one, 2,3-dihydro-5,7-dihydroxy-2-phenyl-, (2R)-
	Gingerenone A
	Gingerenone B
	1-(4-hydroxy-3-methoxyphenyl)-7-(4-hydroxyphenyl)-(4E)-4-hepten-3-one
	Carvacrol
	1-(4-hydroxy-3-methoxyphenyl)-7-(4-hydroxyphenyl)-(4E)-4-hepten-3-one
	Gingerenone A
	Gingerenone B
	Heptaphylline
	3,4-Dihydroxybenzoate
	Isovanillin
CASP8	5-Hydroxy-1,7-diphenylhept-6-en-3-one
	p,p-Bis(1-aziridinyl)-N-(p-tolyl)phosphinic amide
	2-(4-Allyl-2,6-dimethoxyphenoxy)-1-(4-hydroxy-3-methoxyphenyl)-1-propanol
STAT1	(2R)-5,7-dihydroxy-2-(4-hydroxyphenyl)-2,3-dihydro-4H-chromen-4-one
	Germacrone
	Carthamidin
	7-O-Methyleriodictyol
IL10	Germacrone
