# Supplementary material for: The effect and mechanism of Germacrone in ameliorating alcoholic fatty liver by inhibiting Nrf2/Rbp4
Source: Chin Med. 2025 May 29;20:77. doi: 10.1186/s13020-025-01132-y (PMC12121245; doi:10.1186/s13020-025-01132-y)
Supplement: Supplementary file 6 — Supplementary Material 6. Table 2. Target corresponding component importance map [file 13020_2025_1132_MOESM6_ESM.xlsx]

## Sheet: Sheet1
Component	Number of targets
Germacrone	15
Gingerenone B	14
Gingerol	14
Neral	13
(8)-Gingerol	10
3,5-Diacetoxy-1-(4-hydroxy-3,5-dimethoxyphenyl)-7-(4-hydroxy-3-methoxyphenyl)heptane	10
Citral	10
Isoelemicin	10
Isogingerenone B	10
3,4-Dihydroxybenzoate	9
Estragole	9
Hexahydrocurcumin	9
Carvacrol	8
Sexangularetin	8
(-)-alpha-Terpineol	7
Gingerenone A	7
4-Terpineol	6
Anethole	6
Carthamidin	6
Elemicin	6
Eugenol	6
Geraniol	6
Gingerdione	6
Linalool, (-)-	6
Myristicin	6
Quercetin	6
Shogaol	6
(+)-alpha-Terpineol	5
(-)-Galbacin	5
(1S,6R)-6-Isopropyl-3-methyl-cyclohex-2-en-1-ol	5
(3R,6E)-nerolidol	5
2',4'-Dimethoxypropiophenone	5
2-Heptanol	5
2-Nonanol	5
6-Gingesulfonic acid	5
7-O-Methyleriodictyol	5
Isoeugenyl methyl ether	5
Isovanillin	5
Melanins	5
Nonanal	5
p,p-Bis(1-aziridinyl)-N-(p-tolyl)phosphinic amide	5
(-)-Terpinen-4-ol	4
(2R)-5,7-dihydroxy-2-(4-hydroxyphenyl)-2,3-dihydro-4H-chromen-4-one	4
(S)-(-)-Citronellal	4
1-(4-hydroxy-3-methoxyphenyl)-7-(4-hydroxyphenyl)-(4E)-4-hepten-3-one	4
10-Gingerdione	4
2-(4-Allyl-2,6-dimethoxyphenoxy)-1-(4-hydroxy-3-methoxyphenyl)-1-propanol	4
5-Hydroxy-1,7-diphenylhept-6-en-3-one	4
[10]-Gingerdione	4
Bornyl acetate, (-)-	4
Cardamonin	4
cis,cis-Farnesol	4
Demethoxyyangonin	4
Jaranol	4
Kaempferol	4
Luteolin	4
Methyl cinnamate	4
Methyleugenol	4
Methylisoeugenol	4
Nectandrin B	4
Onjixanthone I	4
Safynol	4
Sagittariol	4
Tetrahydrofuroguaiacin B	4
Zingiberol	4
(S)-(+)-2-Hexanol	3
(Z,Z)-1,3,11-Tridecatriene-5,7,9-triyne	3
1,10-Decanediol	3
1,7-Dimethyl-7-(4-methylpent-3-enyl)bicyclo2.2	3
1,7-Dimethyl-7-(4-methylpent-3-enyl)bicyclo[2.2.1]heptan-2-ol	3
1,7-Diphenylhept-6-EN-3-OL	3
1-(4-Hydroxy-2-methoxyphenyl)-3-(4-hydroxyphenyl)prop-2-en-1-one	3
1-(Isopropylamino)-3-(1-naphthyloxy)-2-propanol	3
2,3,7-Trihydroxy-5-(3,4-dihydroxy-e-styryl)-6,7,8,9-tetrahydro-5h-benzocycloheptene	3
2-methoxy-4-(2R,3S)-7-methoxy-3-methyl-5-(E)-prop-1-enyl-2,3-dihydro-1-benzofuran-2-yl phenol	3
2-Undecanone	3
4-(1,5-Dimethylhex-4-enyl)cyclohex-2-enone	3
4-Allyl-2,6-dimethoxyphenol	3
4H-1-Benzopyran-4-one, 2,3-dihydro-5,7-dihydroxy-2-phenyl-, (2R)-	3
5-Hydroxy-1-(4-hydroxy-3-methoxyphenyl)dodecan-3-one	3
[6]-Gingerdiol 3,5-diacetate	3
Benzothiazole	3
Borneol	3
Citronellal	3
Cyclohexanol, 5-methyl-2-(1-methylethyl)-, 1-acetate, (1R,2R,5R)-rel-	3
Decanal	3
Delta-Terpineol	3
Dodecanal	3
Eucalyptol	3
Isosafrole	3
Isoschisandrin	3
Lauric Acid	3
Myrtenol, (-)-	3
Neryl propionate	3
Octanal	3
Rhamnocitrin	3
Safranal	3
Trihydroxychalcone	3
(+)-1,5-Epoxy-nor-ketoguaia-11-ene	2
(+)-1,5-Epoxy-nor-ketoguaia-11-ene3	2
(+)-Nerolidol	2
(-)-Licarin A	2
(1E)-2,6-dimethylhepta-1,5-dienyl acetate	2
(3S)-hexan-3-ol	2
(R)-(-)-2-Heptanol	2
1,7-Diphenyl-4,6-heptadien-3-one	2
4-Terpineol, (+-)-	2
5-(7-Methoxy-3-methyl-5-prop-1-enyl-2,3-dihydro-1-benzofuran-2-yl)-1,3-benzodioxole	2
5-[(2R,3S)-7-methoxy-3-methyl-5-[(E)-prop-1-enyl]-2,3-dihydro-1-benzofuran-2-yl]-1,3-benzodioxole	2
[(1E)-2,6-dimethylhepta-1,5-dienyl] acetate	2
Alnustone	2
beta-CITRONELLOL	2
beta-CITRONELLOL, (+-)-	2
beta-Fenchyl acetate, exo-	2
Camphor (synthetic)	2
Carvone, (-)-	2
Carvotanacetone	2
Dibutyl Phthalate	2
Elemol	2
Epishyobunone	2
Fragransol C	2
Heptaphylline	2
Isoguaiacin	2
Licoagrochalcone B	2
Linalool	2
Linalool, (+-)-	2
Mescaline	2
Neryl acetate	2
OCCC(CCC=C(C)C)C	2
p-Mentha-1,5-dien-8-ol	2
Paradol	2
Phenylacetaldehyde	2
Pinocembrin	2
Zingerone	2
(-)-Camphor	1
(2S)-2-methylpentanal	1
(E,Z)-Farnesol	1
1,3,6-Trihydroxy-2,7-dimethoxyxanthen-9-one	1
1,7-Diphenyl-5-hydroxy-4,6-heptadien-3-one	1
3,4,5-Trimethoxytoluene	1
6-Methyl-5-hepten-2-one	1
beta-EUDESMOL	1
beta-Humulene	1
CID 101289833	1
cis-Cinnamaldehyde	1
Dicyclopropylketone	1
Dihydroguaiaretic acid, meso-	1
Hexanal	1
Isoborneol	1
Linalool oxide B	1
Meldenin	1
p-Anisaldehyde	1
Propoxur	1
Pteleine	1
R-1,2-Propanediol	1
