# Supplementary material for: The effect and mechanism of Germacrone in ameliorating alcoholic fatty liver by inhibiting Nrf2/Rbp4
Source: Chin Med. 2025 May 29;20:77. doi: 10.1186/s13020-025-01132-y (PMC12121245; doi:10.1186/s13020-025-01132-y)
Supplement: Supplementary file 7 — Supplementary Material 7. Table 3. The corresponding target between JGST and ALD [file 13020_2025_1132_MOESM7_ESM.xlsx]

## Sheet: Sheet1
Targets of ALD		Targets of JGST（Herb）	Targets of JGST（Swiss Target Prediction database）	Total JGST target		228 common targets in "JGST" and "ALD":
TP53		SLC6A4	FAAH	SLC6A4		SLC6A4
APOE		CYP17A1	PRKCA	CYP17A1		P2RX7
TNF		MTNR1A	CNR1	MTNR1A		CYP19A1
IL6		MTNR1B	CNR2	MTNR1B		EPHX1
ALB		CACNA1B	PRKCD	CACNA1B		MAPK14
CTNNB1		P2RX7	HSD11B1	P2RX7		CTRC
GBA1		CYP19A1	PRKCQ	CYP19A1		EGFR
H19		NQO2	ALOX5	NQO2		CDC25A
IL10		HSD11B1	PTGS2	HSD11B1		NLRP3
TGFB1		EPHX1	PTPN1	EPHX1		NAMPT
HFE		MAPK14	PTGES	MAPK14		TBXAS1
SERPINA1		MAPK10	PTPN2	MAPK10		ADRA2A
HNF4A		CTRC	TRPV1	CTRC		DRD4
MEG3		EPHX2	HPGD	EPHX2		HTR2A
MIR7-3HG		MDM2	HCRTR2	MDM2		ADORA1
INS		GABRA5	HCRTR1	GABRA5		ADORA2A
MIR21		IGF1R	AVPR1A	IGF1R		CYP2D6
PNPLA3		CSNK1D	GRM2	CSNK1D		MMP9
APP		MAPK9	SRD5A1	MAPK9		CYP1A2
PSEN1		FLT4	MAPK8	FLT4		CYP3A4
LRRK2		EGFR	ERBB2	EGFR		F2
SLC17A5		KDR	EGFR	KDR		PRSS1
F2		PARP1	HMGCR	PARP1		CTSB
SNCA		HCRTR2	MTNR1A	HCRTR2		SCN5A
KRAS		CDC25A	MTNR1B	CDC25A		GABRA2
ACE		NLRP3	MAPK14	NLRP3		MAOB
IFNG		IDO1	S1PR3	IDO1		AR
MAPT		NAMPT	S1PR1	NAMPT		NR1H3
NPC1		PTGS1	CHEK1	PTGS1		SREBF2
GPT		TOP2A	AR	TOP2A		BCHE
APOA1		GRM5	MTOR	GRM5		ESR1
ALDH2		MMP13	PIK3CA	MMP13		ACHE
IL1B		PDE10A	ENPP2	PDE10A		DRD2
CRP		CHRM4	PRKCH	CHRM4		ESR2
BDNF-AS		HTR2B	PREP	HTR2B		NR3C2
CFTR		TBXAS1	AKT1	TBXAS1		NR3C1
PPARG		ADRA2A	CES2	ADRA2A		PPARA
TERT		HRH2	CYP17A1	HRH2		PPARD
CYP2E1		ADRA2B	ITGAL	ADRA2B		FABP1
TLR4		DRD1	SCN9A	DRD1		HMOX1
PRKN		CHRM2	AURKB	CHRM2		PGR
FAS		ADRB1	CHUK	ADRB1		G6PD
MIR155		CHRM1	SCN5A	CHRM1		SCD
LOC106627981		DRD4	RBP4	DRD4		SLC6A3
MTHFR		ADRA1D	MAP2	ADRA1D		JAK2
GGT1		HTR2A	MAP2K1	HTR2A		NR1H2
PRNP		HTR2C	PFKFB3	HTR2C		LRRK2
ADIPOQ		ADORA1	CDK6	ADORA1		MAPK1
SQSTM1		ADRA1A	CDK4	ADRA1A		LIPA
SOD1		DRD3	FLT1	DRD3		SPHK2
GAS5		OPRD1	EPHX1	OPRD1		CYP11B2
HNF1A		CHRM3	CSNK1D	CHRM3		PSEN2
ADH1B		ADRB3	GSK3A	ADRB3		PPARG
MIR146A		TACR1	CDK2	TACR1		TTR
AFP		ADORA2A	CDK7	ADORA2A		CNR1
VCP		CYP2D6	CDK9	CYP2D6		ADA
CYP3A4		MMP9	IKBKE	MMP9		CTSD
MIR29A		CYP1A2	PLK4	CYP1A2		MTOR
TTR		HTR6	TTK	HTR6		PIK3CB
TF		CYP2C9	CDK5	CYP2C9		MAOA
MIR126		CYP3A4	SLC8A1	CYP3A4		PIK3CG
HULC		TSPO	CLK4	TSPO		PIK3CA
CP		F2	CLK1	F2		INSR
EGFR		PRSS1	CLK2	PRSS1		HSP90AA1
CASP8		CTSK	CLK3	CTSK		ERBB2
MIR132		KCNA3	CDK3	KCNA3		IL6ST
ADH1C		CTSS	MAPK15	CTSS		MAPK3
MIR125A		CTSB	TBK1	CTSB		ECE1
PTEN		KCNK3	DYRK1B	KCNK3		PIK3CD
PON1		KCNK9	F10	KCNK9		ALOX15
F5		CDK5R1	FLT3	CDK5R1		RET
PPARA		KCNA5	CSF1R	KCNA5		GSK3B
LINC01672		PARP3	ABL1	PARP3		SERPINA6
IGF1		PARP2	MDM2	PARP2		TERT
MAPK1		PARP4	PAK1	PARP4		VDR
NPC2		TNKS	ICAM1	TNKS		ABCG2
MIR140		HCRTR1	ITGB2	HCRTR1		TRPV1
SERPINA3		TBXA2R	PPARG	TBXA2R		PDE4A
LEP		MCL1	CYP19A1	MCL1		CXCL8
HTT		PLK1	OPRD1	PLK1		SOAT1
TLR2		KDM1A	OPRK1	KDM1A		CSF1R
PSEN2		SCN5A	PPARA	SCN5A		RXRA
BRCA2		GABRB3	GRM5	GABRB3		ELANE
TBP		GABRA2	CTSS	GABRA2		RARB
FASLG		CXCR1	CAPN1	CXCR1		CAPN1
PARK7		SCN9A	KCNH2	SCN9A		SMARCA2
IL1A		PABPC1	CTSB	PABPC1		AGTR1
BRCA1		PTAFR	SLC6A9	PTAFR		SMARCA4
CCR5		CCNC	CDC25A	CCNC		CCND1
NOS2		KCNH2	CDC25B	KCNH2		PLG
CD36		ADORA2B	CDK5R1	ADORA2B		NR1H4
MIR143		PDE5A	CFD	PDE5A		NR1I2
GSTM1		FLT1	ADORA1	FLT1		ABCB1
SOD2-OT1		CDC25B	PSEN2	CDC25B		CHRNA4
MIRLET7D		FYN	TDO2	FYN		AKT2
HGF		MAOB	IDO1	MAOB		MPO
ESR1		AGTR2	PDE2A	AGTR2		SNCA
CYP2D6		HTR1B	CTSK	HTR1B		PYGL
CDH1		AR	PDE10A	AR		CYP27A1
CBS		CA2	DRD4	CA2		NOS2
IGF2		CA1	CTSL	CA1		FGFR1
HIF1A		CA4	IKBKB	CA4		MET
IL17A		TRPM8	HDAC6	TRPM8		AKR1B1
CETP		NR1H3	HDAC1	NR1H3		SHH
MT-ND1		PTPN1	EPHX2	PTPN1		MIF
IL1RN		NR1I3	ELANE	NR1I3		ABCC9
NFKB1		SREBF2	CMA1	SREBF2		BACE1
TMX2-CTNND1		NPC1L1	MC4R	NPC1L1		CHRNA3
BDNF		BCHE	CACNA1B	BCHE		ALPL
MIR451A		ESR1	BCL2L1	ESR1		VCP
TARDBP		SQLE	HDAC3	SQLE		NQO1
LINC-ROR		ACHE	HTR2B	ACHE		NOX4
GRN		CYP51A1	HDAC2	CYP51A1		BRAF
LINC02605		SLC6A2	HTR2A	SLC6A2		SERPINE1
DRD4		DRD2	HTR2C	DRD2		SIRT1
LIVAR		ESR2	HDAC8	ESR2		APP
EPO		CYP2C19	HDAC11	CYP2C19		CES1
SOD2		NR3C2	BDKRB1	NR3C2		ADH1A
GSTP1		PTPRF	HDAC10	PTPRF		ADH1B
COMT		PTPN2	HDAC4	PTPN2		ADH7
EPM2A		PLA2G1B	PGR	PLA2G1B		ADH1C
CYP1A1		ACP1	BRD4	ACP1		PTPRC
CERNA3		AKR1B10	MAPK10	AKR1B10		ALDH1A1
EGF		SIGMAR1	NTRK1	SIGMAR1		ICAM1
PINK1		NR3C1	PARP1	NR3C1		SELE
PPARGC1A		TRPV3	TOP2A	TRPV3		NFE2L2
HSD17B13		ATP12A	NPEPPS	ATP12A		ZAP70
GFAP		PTPN6	KDR	PTPN6		ACE
ATXN1		SHBG	MMP3	SHBG		AKT1
ARID1A		FABP4	MMP8	FABP4		HPGDS
ATXN2		PPARA	GHSR	PPARA		CCR5
CAT		FABP3	EZH2	FABP3		CREBBP
SEPSECS		FABP5	SIRT2	FABP5		SIRT3
LEPR		PPARD	NPY5R	PPARD		CASP3
CCR6		FABP1	FAP	FABP1		ABCC1
NEFL		RORA	ADRA1A	RORA		COMT
NF1		HMOX1	ADRA1B	HMOX1		ALB
IL23R		HMGCR	PLK1	HMGCR		HNF4A
ATXN3		CD81	WNT3A	CD81		FDFT1
SMAD5-AS1		PGR	CPT1A	PGR		DHFR
MIR23A		G6PD	DYRK1A	G6PD		ROS1
ERCC2		SCD	TACR1	SCD		LYN
MIR33A		ADRA2C	SIGMAR1	ADRA2C		ADAM17
MT-ATP6		SLC6A3	CTSV	SLC6A3		CASP1
CTSD		TOP1	P2RX7	TOP1		CASP8
MECP2		RORC	TNKS2	RORC		DNMT1
HSPB1		OPRM1	BRD2	OPRM1		STAT1
UMOD		OPRK1	BRD3	OPRK1		BCL2
EDN1		JAK1	DRD3	JAK1		TNF
SPP1		JAK2	CAPN2	JAK2		LDLR
NR1H2		PTPN11	MGLL	PTPN11		HDAC11
KRT8		PTGS2	KCNA5	PTGS2		SLC22A6
CASP3		EIF2AK1	TSPO	EIF2AK1		STAT3
GARS1		LTB4R	CREBBP	LTB4R		NOS3
BACE1		NR1H2	CHRNA7	NR1H2		GCK
CD4		CES2	GPR139	CES2		PDE11A
ARSA		FFAR1	CHRNA3	FFAR1		ADH4
LPA		LSS	OXTR	LSS		ALDH2
SMARCA2		LRRK2	PIM1	LRRK2		CXCR4
CDKN3		TYMS	PYGL	TYMS		PRKAA1
TERC		LTA4H	PSENEN	LTA4H		KIT
AKR1A1		STK3	AKR1B1	STK3		XDH
F9		STK26	APP	STK26		MAPT
BCHE		DHCR7	NOS2	DHCR7		HCAR2
SLC6A3		MAPK1	ADORA2A	MAPK1		TLR4
SHH		LIPA	NOX4	LIPA		TTK
CST3		BRD4	MCL1	BRD4		PDE8B
EPHX1		SPHK2	CYP1B1	SPHK2		TBK1
UCHL1		SPHK1	ESR2	SPHK1		GBA
GSTT1		FNTA	ABCG2	FNTA		HIF1A
CXCR4		BRD2	HSD17B2	BRD2		CPT1A
FUS		BRD3	HSD17B1	BRD3		ST6GAL1
APBB1		ICMT	ABCB1	ICMT		AHR
TREM2		CYP11B1	PTPRS	CYP11B1		MME
PRF1		CYP11B2	BACE1	CYP11B2		GSTP1
NAT2		PSEN2	XDH	PSEN2		EIF2AK2
PLA2G6		PDE4D	CA2	PDE4D		VHL
ALPP		TNNC1	CA7	TNNC1		PSEN1
GSK3B		AKR1C3	CA12	AKR1C3		NR5A2
CYP19A1		HTR1A	TERT	HTR1A		NR5A1
MT-TP		ALOX5	CA4	ALOX5		VEGFA
NOTCH3		LYPLA1	IGF1R	LYPLA1		KCNJ5
ITGB1		LYPLA2	TYR	LYPLA2		HTT
CTSB		PPARG	ABCC1	PPARG		IL6
CLU		MAP2K1	AHR	MAP2K1		RBP4
ATP13A2		PTGES	ESRRA	PTGES		TNFRSF1A
TM6SF2		HSD17B1	OPRM1	HSD17B1		TYR
TBK1		TTR	SLC22A12	TTR		GAPDH
ADA		CNR1	KIT	CNR1		PLA2G6
GHRL		CNR2	F2	CNR2		TP53
TH		ADA	AMY1A	ADA		SLC27A2
MIR148B		CTSD	GRK6	CTSD		FBP1
OPTN		MTOR	KDM4E	MTOR		CETP
SORL1		KIF11	ALOX15	KIF11		F9
LRP1		PIK3CB	CDK1	PIK3CB		CYP1A1
C9orf72		MAOA	ALOX12	MAOA		GRIN2B
CSF1R		ROCK2	GPR35	ROCK2		PRF1
MAOA		ROCK1	DAPK1	ROCK1		GYS1
MIR34C		CFD	MPG	CFD		FASN
HSPA4		SYK	ACHE	SYK		AKR1A1
MIR205		ITK	SRC	ITK		VCAM1
CDKN1A		TXK	PTK2	TXK		CFTR
NQO1		PRCP	PKN1	PRCP		AKT3
TNFSF11		PIK3CG	MET	PIK3CG		NT5E
NHLRC1		PIK3CA	NEK2	PIK3CA		ARG1
GJA1		CDK2	ALK	CDK2		IGFBP1
CD34		CHEK1	NEK6	CHEK1		MGMT
GAPDH		WEE1	AXL	WEE1		CX3CR1
SLC6A4		INSR	NUAK1	INSR		SF3B3
POMC		RIPK2	ESR1	RIPK2		TGFB1
MIR181B1		HSP90AA1	PIK3CG	HSP90AA1		REN
MIR98		PDE4B	AVPR2	PDE4B		TNNI3K
AGER		AURKA	MAOA	AURKA		GSTM1
CHAT		PDK1	GLO1	PDK1		CCL2
GRIN2B		CCNE2	MPO	CCNE2		HPRT1
HTR2A		DUT	PIK3R1	DUT		GAA
PDGFB		ERBB2	CA1	ERBB2		CCL5
DNMT1		IL6ST	GSK3B	IL6ST		GSTK1
XDH		MAPK3	MMP13	MAPK3		FFAR4
ACHE		PDF	CA3	PDF		MSR1
DRD2		ECE1	CA6	ECE1		PYGM
PPIG		ELOC	MMP9	ELOC		CDKN1A
MIR199A1		ADAMTS5	MMP2	ADAMTS5		OGG1
MST1		ADAMTS4	CA14	ADAMTS4		IL10
ABCA7		PIK3CD	CA9	PIK3CD		EDN1
SNCAIP		PIK3C2B	CSNK2A1	PIK3C2B		CEBPB
PFKFB1		CCR1	CA13	CCR1		SREBF1
MIR328		DGAT1	CXCR1	DGAT1		PLIN2
ABCB7		ERN1	CAMK2B	ERN1
HNRNPA1		PDE2A	PLA2G1B	PDE2A
NR4A2		P2RX3	CA5A	P2RX3
RLBP1		RPS6KB1	AKR1C2	RPS6KB1
GATA4		TYRO3	AKR1C1	TYRO3
RPS27A		PFKFB3	AKR1C3	PFKFB3
ERCC1		ALOX15	AKR1C4	ALOX15
ALDH9A1		CCNB3	AKR1A1	CCNB3
MAOB		NTRK1	SYK	NTRK1
CREB1		CALCRL	CYP1A1	CALCRL
THPO		ERCC5	CYP1A2	ERCC5
MIR9-1		FEN1	ADORA3	FEN1
PANK2		RET	PLG	RET
CHCHD10		MAPK8	ODC1	MAPK8
PALB2		GSK3B	NAE1	GSK3B
SPINK1		MAP2K4	MAPT	MAP2K4
EIF2AK2		MAPK13	NCSTN	MAPK13
AVP		MAP2K7	APH1A	MAP2K7
NGF		CD38	PSEN1	CD38
SNHG12		MAPK12	APH1B	MAPK12
MIR424		PTGFR	CHRNB4	PTGFR
NPY		FKBP1A	DNM1	FKBP1A
UROS		WNT3A	TOP1	WNT3A
ACTC1		KCNJ1	BRAF	KCNJ1
DBH		YES1	SERPINE1	YES1
XRCC1		UGT2B7	YWHAG	UGT2B7
LTF		SERPINA6	AURKA	SERPINA6
OGG1		TERT	SHBG	TERT
HTRA1		VDR	MAOB	VDR
GABRA2		GLRA1	TAS2R31	GLRA1
AHR		PRKCG	PTGS1	PRKCG
CSTB		PRKCD	CBR1	PRKCD
MAPK3		PREP	MMP12	PREP
ESR2		SLC18A3	SLC5A2	SLC18A3
TGFA		C5AR1	CES1	C5AR1
HNRNPA2B1		PER2	POLB	PER2
SCD		GCGR	PLA2G5	GCGR
ATF4		PIM1	BCHE	PIM1
SLC19A3		PIM3	EDNRA	PIM3
H2AC18		CHRM5	KLK1	CHRM5
CHRNA3		ABHD6	KLK2	ABHD6
CHMP2B		PRKCB	PLA2G10	PRKCB
PGR		PRKCE	PLA2G2A	PRKCE
GSTM3		PRKCQ	RXRA	PRKCQ
ACADS		RASGRP1	ERN1	RASGRP1
DDC		SAE1	CXCR4	SAE1
TYR		THRA	TAAR1	THRA
FANCD2		AVPR1A	JAK3	AVPR1A
DNAJC5		GC	JAK2	GC
HPRT1		HSD17B2	DUSP3	HSD17B2
SPAST		JAK3	TNKS	JAK3
CNR1		TYK2	PIK3CD	TYK2
BUB1		SRD5A1	PRKDC	SRD5A1
CYLD		ABCG2	PIK3CB	ABCG2
EARS2		TACR3	HCK	TACR3
PAX6		SLC6A7	HSP90AA1	SLC6A7
MFSD8		MMP1	EPHB4	MMP1
ALDH1A1		MMP2	CCNE1	MMP2
IRF3		PTK2	GRM4	PTK2
MIR10A		AVPR2	DAO	AVPR2
CALB2		APLNR	TUBB3	APLNR
ANXA11		GRM1	GAPDH	GRM1
RARB		GABRG2	GUSB	GABRG2
PRL		FAAH	CXCR2	FAAH
CHRNA4		MGLL	ALPL	MGLL
L1CAM		GRK6	RET	GRK6
STX1A		MPI	MAPKAPK2	MPI
BRIP1		CRHR1	LCK	CRHR1
MBOAT7		SLC6A9	PI4KB	SLC6A9
SYP		TRPV1	CCND3	TRPV1
ALAD		GRM2	EGLN1	GRM2
MGMT		OXTR	KDM1A	OXTR
SNCB		CTSL	PDE4B	CTSL
CDKL5		FOLH1	PDE4C	FOLH1
ABCD1		PDE4A	ALPG	PDE4A
ABCD2		PDE4C	SLC9A1	PDE4C
BCAP31		HTR7	CASP3	HTR7
PLXNB3-AS1		SLC6A15	CASP7	SLC6A15
ABCD3		CXCL8	CTSD	CXCL8
ABCD4		THRB	FLT4	THRB
ABCD1P1		SOAT1	PDGFRA	SOAT1
HSD17B4		PTGDR2	AURKC	PTGDR2
SLC25A17		PGGT1B	XIAP	PGGT1B
ACSBG1		MMP7	COMT	MMP7
SLC27A2		PTGER1	RPS6KB2	PTGER1
ABCD1P4		EP300	CALM1	EP300
ABCD1P2		HRH1	CDC25C	HRH1
ABCB6		ALOX5AP	PTGER1	ALOX5AP
EHHADH		CSF1R	PTGER4	CSF1R
ELOVL1		MMP3	NEK1	MMP3
KIF1A		LDHA	TLR9	LDHA
PEX16		RXRA	HDAC7	RXRA
TRA-TGC7-1		ELANE	CYP11B2	ELANE
MOG		CAPN2	CCNB3	CAPN2
ACOX1		ATM	HNF4A	ATM
ABCD1P3		ATR	PGF	ATR
CAPN1		KDM4E	VEGFA	KDM4E
MAG		KDM4A	CISD1	KDM4A
CYP7B1		KDM4C	TYMS	KDM4C
FA2H		DYRK1A	PIN1	DYRK1A
ATL1		CDK1	ROCK2	CDK1
WASHC5		CDK4	ROCK1	CDK4
XIST		RARG	CHRM5	RARG
AMACR		RARB	JAK1	RARB
CYP21A2		EPAS1	CYP2C9	EPAS1
SCP2		CCKAR	CYP2C19	CCKAR
PEX19		CCKBR	PARP3	CCKBR
SREBF2		FPR1	TYK2	FPR1
HMGB1		ADORA3	MAP3K14	ADORA3
HADHB		ITGAL	PIM3	ITGAL
NR5A1		FLT3	GABRB3	FLT3
NR0B1		HSP90AB1	GABRA2	HSP90AB1
OTC		TRAP1	PRMT3	TRAP1
MBP		EGLN1	POLA1	EGLN1
PEX5		CAPN1	ADA	CAPN1
PLP1		CXCR2	PDE9A	CXCR2
PEX10		NPY5R	THRB	NPY5R
PEX6		BACE2	TGFBR1	BACE2
PEX13		SLC27A1	HTR1A	SLC27A1
PEX26		FAP	PDE4D	FAP
PEX12		CDC7	PDE7A	CDC7
ADFN		SMARCA2	MMP1	SMARCA2
ABCD1P5		CTSV	AMPD3	CTSV
ALDOA		PBRM1	PER2	PBRM1
NPPA		AGTR1	CRHR1	AGTR1
SOAT1		SMARCA4	TRPA1	SMARCA4
DHFR		ALOX12	SORD	ALOX12
MTR		BRS3	LRRK2	BRS3
MTRR		SCN2A	ABCC9	SCN2A
LINC01554		ACACB	PRKCG	ACACB
ABCB1		CCND1	PRKCB	CCND1
ABCF1		CCNE1	PRKCE	CCNE1
CD14		MAPKAPK2	KCNMA1	MAPKAPK2
KEAP1		GRK3	TACR3	GRK3
FOXO4		MMP16	HIF1A	MMP16
PROM1		LCK	ADAM17	LCK
ABCC1		HDAC1	GPR88	HDAC1
ABCC2		TYMP	SLC6A3	TYMP
ABCG2		ADRB2	CCR5	ADRB2
TAP1		SRC	MAPK1	SRC
ABCA1		ALK	RPS6KB1	ALK
ABCA3		PLG	PIM2	PLG
ABCB4		PLAT	GSTM2	PLAT
ABCC6		KLK1	CCNE2	KLK1
ABCB11		PLAU	AMPD2	PLAU
ABCC8		NR1H4	BRS3	NR1H4
ABCC4		NR1I2	IL6ST	NR1I2
ABCG5		CA12	LSS	CA12
ABCA4		CA14	CHRM2	CA14
ABCC3		HDAC8	RASGRP1	HDAC8
ABCC9		CAMK2D	VCP	CAMK2D
TAP2		ABCB1	CHRM4	ABCB1
ABCC5		METAP2	FDFT1	METAP2
ABCA12		CHRNA4	LTB4R	CHRNA4
ABCA5		AKT2	MAPK11	AKT2
ABCG1		MPO	GCGR	MPO
ABCG8		SNCA	FKBP1A	SNCA
ABCA2		POLB	RCOR1	POLB
ABCC11		F7	CCR1	F7
ABCG4		HDAC6	CASP1	HDAC6
ABCB10		NOS1	KCNE1	NOS1
ABCB9		CDK8	BACE2	CDK8
ABCA6		PYGL	CCND1	PYGL
ABCA8		GSR	CASP8	GSR
ABCC12		CYP24A1	INSR	CYP24A1
ABCE1		CYP27A1	MYLK	CYP27A1
ABCA9		HDAC2	APEX1	HDAC2
ABCC10		DNPEP	ST6GAL1	DNPEP
ABCA10		POLA1	KCNA3	POLA1
ABCC13		ESRRA	PDE5A	ESRRA
ALDOB		ESRRB	HSP90B1	ESRRB
ALDOC		GPER1	CA5B	GPER1
SRF		F10	DNMT1	F10
PTPRC		TUBB1	PGD	TUBB1
CTLA4		LAP3	ST3GAL3	LAP3
FDFT1		NOS2	FUT7	NOS2
TTK		RARA	FUT4	RARA
STAT3		ESRRG	STAT1	ESRRG
NFE2L2		FGFR1	SQLE	FGFR1
CALCA		MET	FFAR1	MET
MICU1		GPR55	HSD17B3	GPR55
CALCB		CYSLTR1	MPL	CYSLTR1
S100A12		AKR1B1	MAP4K4	AKR1B1
NR3C2		GPBAR1	PTAFR	GPBAR1
KIT		SHH	BMP1	SHH
PECAM1		MIF	ADRA1D	MIF
HAVCR2		ACPP	RIPK2	ACPP
LAG3		DPP4	RAF1	DPP4
TNFRSF1B		FABP2	NOX1	FABP2
KCNJ5		UTS2R	PNP	UTS2R
HAMP		ABCC9	SPHK1	ABCC9
CYP11B2		KCNJ11	PDGFRB	KCNJ11
REN		AOC3	PDK1	AOC3
VCAM1		GABBR1	CYP11B1	GABBR1
FCGBP		MAP3K14	LNPEP	MAP3K14
HADH		CA7	PLAA	CA7
PEX1		CA3	NR3C1	CA3
ACOX2		CA6	HTT	CA6
LZTR1		CA9	CHRNA4	CA9
PDGFRL		CA13	SPHK2	CA13
DHRS11		CA5B	PRKCZ	CA5B
PPP4R4		F2RL3	EZR	F2RL3
RFLNA		BACE1	CDC7	BACE1
SCP2D1		KCNE1	PDPK1	KCNE1
C16orf82		PDE7A	FNTA	PDE7A
NLRP3		CHRNA3	LTA4H	CHRNA3
IL1R1		ALPL	WEE1	ALPL
MIR122		AURKB	ADORA2B	AURKB
SERPINE1		RAF1	AGPAT2	RAF1
PIK3CA		VCP	MMP7	VCP
BCL2		NQO1	FPR1	NQO1
G6PD		HSD17B3	DRD2	HSD17B3
MAPK14		EZR	DHODH	EZR
CD44		NOX4	ATM	NOX4
PDE4A		NOX1	ATR	NOX1
CYP4F2		TLR9	KIF20A	TLR9
PGR-AS1		PRKCZ	TEK	PRKCZ
SMARCA4		BRAF	NR3C2	BRAF
PRKAA1		PDGFRB	PIK3C2G	PDGFRB
CHIT1		NEK1	PIP4K2C	NEK1
NPPB		SGK1	MAP2K5	SGK1
CXCL14		MYLK	PIK3C2B	MYLK
HSP90AA1		LIMK1	SCD	LIMK1
PLG		CDC42BPA	MAP3K19	CDC42BPA
ANXA2		TNK2	MAP3K8	TNK2
PRSS1		DMPK	TBXAS1	DMPK
TJP1		ASF1A	HRH3	ASF1A
SAMHD1		PNP	ADK	PNP
LINC02315		DCTPP1	LIMK2	DCTPP1
GPI		BCL2L1	PKM	BCL2L1
CCN2		DHODH	QPCT	DHODH
GNB3		QPCTL	NPM1	QPCTL
ADD1		EPHB4	DHFR	EPHB4
ID2		QPCT	SAE1	QPCT
TFRC		ATP4B	TRPC6	ATP4B
KRT18		SERPINE1	TRPC3	SERPINE1
ADH5		CLK4	FYN	CLK4
APOH		CLK2	SGK1	CLK2
TG		CLK3	RPS6KA3	CLK3
TIMP1		SIRT1	CHEK2	SIRT1
SOCS3		PIM2	FGFR3	PIM2
RETN		PRKCA	MAPK13	PRKCA
ZNF827		PRKCH	MARK2	PRKCH
OFCC1		MAP3K5	LIMK1	MAP3K5
HNF1A-AS1		EDNRA	PRKAB1	EDNRA
PKHD1		APP	STK3	APP
PKD1		TRPA1	PLK3	TRPA1
PKD2		KCNMA1	PRKD2	KCNMA1
AGL		TGFBR1	TTR	TGFBR1
GAA		CES1	CD38	CES1
LMNA		ADH1A	AKR1B10	ADH1A
ATP7B		ADH1B	ARG1	ADH1B
VWF		ADH7	CFTR	ADH7
MFN2		ADH1C	CCND2	ADH1C
MARS1		HLCS	CCNB1	HLCS
SEC63		SIRT2	CCNB2	SIRT2
LRP5		PSMB5	GABRA3	PSMB5
GBE1		NOTUM	GABRG2	NOTUM
PRKCSH		PTPRC	GABRA1	PTPRC
SMPD1		DBF4	GABRA5	DBF4
NOD2		PAOX	CCNA1	PAOX
G6PC1		IKBKB	CCNA2	IKBKB
APOB		SRD5A2	KCNQ1	SRD5A2
DYNC1H1		ALDH1A1	CHRNB2	ALDH1A1
RET		LIPE	FNTB	LIPE
AARS1		CLK1	GABRB2	CLK1
MPZ		MMP8	UBA2	MMP8
GANAB		DYRK1B	CYP24A1	DYRK1B
PHKA2		CTSC	ADRA2A	CTSC
GYS2		CTSF	ADRA2C	CTSF
KIF1B		ICAM1	ADRA2B	ICAM1
MIR34A		SELE	CHRM1	SELE
GLA		NR4A1	SLC6A2	NR4A1
APC		HSPA1A	SLC6A4	HSPA1A
GJB1		PTK2B	TACR2	PTK2B
MIR17		SCN10A	CHRM3	SCN10A
LIPA		DNM1	HSP90AB1	DNM1
NAGLU		BMP1	F3	BMP1
PYGL		GRPR	PNMT	GRPR
AR		NFE2L2	UPP1	NFE2L2
GDAP1		F3	ASAH1	F3
MALAT1		ZAP70	MAPK3	ZAP70
PYGM		GLO1	MKNK2	GLO1
COL1A1		ACE	EPHA2	ACE
YARS1		FGFR3	YES1	FGFR3
HEXB		CAMK2A	BLK	CAMK2A
DNM2		AKT1	CSK	AKT1
BCKDHB		IMPDH2	EPHB2	IMPDH2
CYBB		MCHR1	BMX	MCHR1
RYR1		MC4R	LYN	MC4R
MIR22		IRAK4	EPHA5	IRAK4
GALC		IKBKG	EPHA4	IKBKG
BSCL2		HPGDS	TXK	HPGDS
MED25		MELK	FGR	MELK
ATP7A		GRK2	EPHA6	GRK2
FIG4		BDKRB1	PTK6	BDKRB1
MIR30A		GNRHR	EPHB3	GNRHR
CDKN2A		SSTR3	EPHA3	SSTR3
PSAP		CCR5	BTK	CCR5
HLA-DRB1		BAZ2B	TYRO3	BAZ2B
PMP22		HDAC9	COQ8B	HDAC9
AKT1		CXCR3	EPHA1	CXCR3
CEP290		CREBBP		CREBBP
NOTCH1		TSHR		TSHR
HBB		BRD7		BRD7
MIR27A		SIRT3		SIRT3
NOS3		MAP3K7		MAP3K7
MIRLET7C		CASP3		CASP3
DBT		CASP6		CASP6
CCL2		CASP7		CASP7
POLG		F2R		F2R
ENG		ABL1		ABL1
LPL		TAS2R31		TAS2R31
HEXA		CYP1B1		CYP1B1
CXCL8		ABCC1		ABCC1
ICAM1		CBR1		CBR1
EGR2		MMP12		MMP12
HNF1B		PLA2G5		PLA2G5
RPL36A-HNRNPH2		PLA2G10		PLA2G10
MIR200A		PLA2G2A		PLA2G2A
TRPV4		ALPG		ALPG
MIR130A		SLC5A2		SLC5A2
PHKG2		KLK2		KLK2
NDRG1		DAO		DAO
HRAS		HDAC5		HDAC5
NR1H4		HDAC7		HDAC7
CYBA		HDAC4		HDAC4
VDR		COMT		COMT
TRMU		CA5A		CA5A
TSC2		PNMT		PNMT
HMOX1		PTGER4		PTGER4
MPO		PTGER3		PTGER3
MIR29C		NAT1		NAT1
SYNJ1		RPS6KA3		RPS6KA3
MIR31		ALB		ALB
GNAS		MB		MB
GUCY2D		GRM4		GRM4
MIR200B		GSTA1		GSTA1
HLA-DQB1		HNF4A		HNF4A
VHL		PGF		PGF
CDKN2B-AS1		ABAT		ABAT
FBN1		STS		STS
HLA-B		MPEG1		MPEG1
VEGFA		MAP3K8		MAP3K8
CFH		PTGER2		PTGER2
MYO5B		HRH3		HRH3
FGD4		HRH4		HRH4
MET		TNKS2		TNKS2
TNFRSF1A		PTGDR		PTGDR
NCF2		PTGIR		PTGIR
MIR214		FDFT1		FDFT1
MIR107		PDPK1		PDPK1
LCAT		PRKDC		PRKDC
MIR142		KIF20A		KIF20A
MIR203A		TEK		TEK
MIR15A		GSK3A		GSK3A
LRP6		CHUK		CHUK
MTMR2		SLC9A1		SLC9A1
MIR223		PIK3C2G		PIK3C2G
JAG1		PIP4K2C		PIP4K2C
LDLR		MAP2K5		MAP2K5
UGT1A1		MAPK15		MAPK15
PRKAG2		MAP3K19		MAP3K19
MIR183		ADK		ADK
TUG1		LIMK2		LIMK2
MIR151A		PKM		PKM
MIR27B		NPM1		NPM1
SREBF1		DHFR		DHFR
ERBB2		TRPC6		TRPC6
IL4		TRPC3		TRPC3
ADH4		CHEK2		CHEK2
CYP27A1		PLK4		PLK4
SCN5A		MARK2		MARK2
ADH1A		PRKAB1		PRKAB1
COL1A2		CDK5		CDK5
MIRLET7E		PLK3		PLK3
NRAS		PRKD2		PRKD2
TNFRSF11B		ROS1		ROS1
PHKB		HCK		HCK
ADH7		LYN		LYN
RBP4		MMP10		MMP10
SMAD4		FGR		FGR
HOTAIR		EPHA3		EPHA3
MIR378A		DDR2		DDR2
ITCH		BTK		BTK
APOC3		DDR1		DDR1
MIR200C		TK1		TK1
GNE		FCER2		FCER2
CREBBP		ADAM17		ADAM17
GYS1		AMPD2		AMPD2
NAFLD1		MAPK11		MAPK11
MMP9		RCOR1		RCOR1
NBAS		SORD		SORD
MTTP		GPR88		GPR88
MIR26A1		CASP1		CASP1
ASPA		CASP8		CASP8
NEAT1		CHRNA7		CHRNA7
BRAF		DNMT1		DNMT1
JAK2		PGD		PGD
SLC2A2		ST3GAL3		ST3GAL3
MIR10B		FUT7		FUT7
LAMP2		FUT4		FUT4
ALG8		STAT1		STAT1
GDNF		ODC1		ODC1
PVT1		MPL		MPL
IGF2R		GUSB		GUSB
IL2		MAP4K4		MAP4K4
FGFR1		PRMT1		PRMT1
NR1H3		BCL2		BCL2
MSR1		DUSP3		DUSP3
IGFBP1		RPS6KA1		RPS6KA1
MUC1		MMP14		MMP14
CYP1A2		P2RY12		P2RY12
MIR16-1		CDC42		CDC42
F8		RAC1		RAC1
MIR150		ANPEP		ANPEP
INSR		MGAM		MGAM
MIR148A		TNF		TNF
MIR145		LDLR		LDLR
DNAJB11		NCOR2		NCOR2
JUP		HDAC11		HDAC11
CDC25A		HDAC10		HDAC10
AGT		ADAM33		ADAM33
ADAM17		HSP90B1		HSP90B1
MME		SLC8A1		SLC8A1
ELP1		ADAM9		ADAM9
LOC107133510		GABRA1		GABRA1
BMP6		GLUL		GLUL
HP		PRMT3		PRMT3
RXRA		SLC22A6		SLC22A6
IRS1		BDKRB2		BDKRB2
COL4A1		CALM1		CALM1
MTOR		STAT3		STAT3
MBL2		RGS4		RGS4
CCND1		MST1R		MST1R
IL18		NUDT1		NUDT1
MIR221		CTSH		CTSH
STAT1		NOS3		NOS3
HLA-DQA1		BRD9		BRD9
TMEM67		USP10		USP10
PNPLA2		USP13		USP13
TNFRSF11A		MKNK1		MKNK1
PPARD		DNMT3A		DNMT3A
CXCL1		CCND3		CCND3
CAV1		GALR3		GALR3
TBXAS1		BRPF1		BRPF1
CXCL2		GCK		GCK
CXCL6		KAT2B		KAT2B
SLC39A13		HDAC3		HDAC3
CD59		TGM2		TGM2
MIF		CYP2A6		CYP2A6
PSMD14		CDK7		CDK7
CD27		XPO1		XPO1
UCHL5		PDE3A		PDE3A
EIF2S1		PDE11A		PDE11A
SIRT1		HSD11B2		HSD11B2
HLA-A		SLC5A7		SLC5A7
HPGDS		ADH4		ADH4
RIPK3		GLI2		GLI2
ACTB		GLI1		GLI1
GABPA		KCNK2		KCNK2
ELANE		PARP10		PARP10
IL22		CDC45		CDC45
ST8SIA4		ALDH2		ALDH2
MPRIP		SLC22A12		SLC22A12
GOLM1		CXCR4		CXCR4
P2RX7		HSPA8		HSPA8
PMS2		GPR84		GPR84
NOX4		CCR4		CCR4
PIK3CG		MAPKAPK5		MAPKAPK5
ZEB2		PRKAA1		PRKAA1
MYOM2		GPR35		GPR35
XPR1		KIT		KIT
DERL2		IGFBP3		IGFBP3
CHST3		XDH		XDH
PIK3CD		NTRK2		NTRK2
SPHK2		CDK6		CDK6
PIK3CB		PDGFRA		PDGFRA
PIWIL2		AURKC		AURKC
PSMC5		IDH1		IDH1
ROS1		MAPT		MAPT
STIM1		METAP1		METAP1
LIN28A		PIN1		PIN1
MIR570		PLA2G4A		PLA2G4A
CCL5		TDO2		TDO2
KRT8P3		HCAR2		HCAR2
UCP2		RELA		RELA
UROD		TLR4		TLR4
XBP1		TPO		TPO
VLDLR		DUSP1		DUSP1
HDAC11		MALT1		MALT1
PPP1R2C		PTPN22		PTPN22
S100A4		TDP2		TDP2
SAA1		SLC16A1		SLC16A1
SAA2		DNMT3L		DNMT3L
DEPTOR		AKR1C1		AKR1C1
SKP2		F13A1		F13A1
SELE		CEL		CEL
SFRP5		HASPIN		HASPIN
IL33		DYRK2		DYRK2
NR1I2		NAAA		NAAA
NXN		CENPE		CENPE
ST6GAL1		HPGD		HPGD
CASP1		ASAH1		ASAH1
TRPV1		S1PR3		S1PR3
DDIT3		CDC25C		CDC25C
AGTR1		TTK		TTK
EGR1		EPHA4		EPHA4
AKT2		PDE1B		PDE1B
ALDH1B1		PDE1A		PDE1A
AKR1B1		PDE8B		PDE8B
SIRT3		PDE1C		PDE1C
SF3B3		KCNN3		KCNN3
ALOX15		SCN3A		SCN3A
FUT1		TBK1		TBK1
CERS6		IKBKE		IKBKE
PCSK9		PGK1		PGK1
NCAN		HTR4		HTR4
AKT3		GBA		GBA
PSC		HIF1A		HIF1A
NAMPT		PPM1B		PPM1B
FST		PPP1CC		PPP1CC
CEACAM5		ADRA1B		ADRA1B
YME1L1		PAM		PAM
TNFRSF13C		CPT1A		CPT1A
PLIN2		NCOR1		NCOR1
REG3G		PI4KB		PI4KB
ADM		ENPP2		ENPP2
SLCO6A1		LNPEP		LNPEP
DOCK11		MAP2K2		MAP2K2
CLEC4E		SLC27A4		SLC27A4
FGF21		PRKACA		PRKACA
ARNTL		MKNK2		MKNK2
MIR212		ST6GAL1		ST6GAL1
MIR30E		CDK9		CDK9
ARRB2		PIK3R1		PIK3R1
MAT1A		AHR		AHR
MIP		PCNA		PCNA
MSH2		PDE3B		PDE3B
MUC2		GRIA1		GRIA1
NFE2		SLC1A3		SLC1A3
GSTK1		MME		MME
IL37		GSTP1		GSTP1
GLS		GSTM2		GSTM2
GSTA4		PLAA		PLAA
IL19		EIF2AK2		EIF2AK2
HK2		GABRA3		GABRA3
HLA-DOA		FNTB		FNTB
HSPA5		PSENEN		PSENEN
HSPG2		TNNT2		TNNT2
HCAR2		ELOB		ELOB
FFAR4		UBA2		UBA2
IL6ST		CAPNS1		CAPNS1
IL12B		CCNB1		CCNB1
IL16		KCNQ1		KCNQ1
RIPK1		CHRNB4		CHRNB4
AMPK		GABRB2		GABRB2
ANGPTL3 mRNA		ATP4A		ATP4A
FASN		CCNA1		CCNA1
AD7CNTP		CDK3		CDK3
IBD7		CCNH		CCNH
PLEKHG5		CHRNB2		CHRNB2
DJ1		CCNT1		CCNT1
GBD2		NCSTN		NCSTN
ECE1		TNNI3		TNNI3
ALPL		VHL		VHL
RHD		GABRA6		GABRA6
RHCE		ITGB2		ITGB2
GBD3		CCNA2		CCNA2
RNF220		APH1A		APH1A
PARK10		CCNB2		CCNB2
PAOD1		CCND2		CCND2
FOXD3		PSEN1		PSEN1
DNAJC6		APH1B		APH1B
TNNI3K		FADS1		FADS1
ATP1A1		NR5A2		NR5A2
AD13		NR5A1		NR5A1
NBLST6		TXN		TXN
NOTCH2NLC		VEGFA		VEGFA
ECM1		UPP1		UPP1
ZNF687		TLR7		TLR7
GBA		TMIGD3		TMIGD3
PKLR		BCAT2		BCAT2
CADM3		SERPINH1		SERPINH1
COPA		PDE7B		PDE7B
FMO1		FTO		FTO
FMO4		DRD5		DRD5
AD14		ALDH5A1		ALDH5A1
CELIAC7		PDE9A		PDE9A
IBD23		KCNJ5		KCNJ5
PARK16		HTT		HTT
INAVA		IL6		IL6
RMD1		RBP4		RBP4
TLR5		ACVRL1		ACVRL1
HADHA		OPRL1		OPRL1
MPV17		ALDH3A1		ALDH3A1
PARK3		PPP1CA		PPP1CA
HTRA2		CMA1		CMA1
FABP1		CTSG		CTSG
CELIAC8		RGS8		RGS8
COPD		TNFRSF1A		TNFRSF1A
ZAP70		RPS6KA2		RPS6KA2
LCO		MEN1		MEN1
CHDS2		TACR2		TACR2
HOXD10		TYR		TYR
PDE11A		MAP2		MAP2
BMPR2		GAPDH		GAPDH
FARSB		NISCH		NISCH
SP110		PTK6		PTK6
GIGYF2		CCR2		CCR2
ATG16L1		PANK3		PANK3
SAG		LDHB		LDHB
AGXT		CYP26B1		CYP26B1
PDCD1		CYP26A1		CYP26A1
IBD9		PAK1		PAK1
MYMY1		GABBR2		GABBR2
CAV3		GPR18		GPR18
CX3CR1		RNASEH1		RNASEH1
CELIAC9		YWHAG		YWHAG
HSCR6		HSD17B14		HSD17B14
IBD12		BBOX1		BBOX1
CHDS5		PLA2G4B		PLA2G4B
CBLB		PLA2G4C		PLA2G4C
POGLUT1		KMT5A		KMT5A
SEC61A1		RXRG		RXRG
RAB7		TAAR1		TAAR1
AD15		CTRB1		CTRB1
PARK21		PLA2G6		PLA2G6
ATP2C1		KCNN1		KCNN1
DZIP1L		KCNN2		KCNN2
GYG1		CCR8		CCR8
CELIAC10		SLC10A2		SLC10A2
GNB4		EZH2		EZH2
EIF4G1		PI4KA		PI4KA
CELIAC11		MC5R		MC5R
HDL3		PIP5K1C		PIP5K1C
PHOX2B		ILK		ILK
AIS4		DDAH1		DDAH1
PPM1K		CASR		CASR
CELIAC6		XIAP		XIAP
HSCR9		TP53		TP53
TRIM2		RAPGEF4		RAPGEF4
IBD18		PTPRA		PTPRA
PDE8B		MAP3K12		MAP3K12
AITD2		LIPC		LIPC
CELIAC2		LIPG		LIPG
IBD5		CSNK2A1		CSNK2A1
PDB4		EHMT2		EHMT2
LEAP2		IMPDH1		IMPDH1
SAR1B		OGT		OGT
HARS1		STAT6		STAT6
LARS1		GRIN1		GRIN1
SH3TC2		BMP4		BMP4
IRGM		STK17B		STK17B
IBD3		SLC27A2		SLC27A2
VAMAS6		ADAM10		ADAM10
DHX16		MDH2		MDH2
HLA-DPB1		ACVR1		ACVR1
ITPR3		TAC3		TAC3
AD17		CACNA2D1		CACNA2D1
AITD1		TUBB3		TUBB3
COX7A2		NMT1		NMT1
ELOVL4		RPS6KA5		RPS6KA5
ARG1		NFKBIA		NFKBIA
ENPP1		EDNRB		EDNRB
CELIAC12		FBP1		FBP1
HNRPA2B1		PPP5C		PPP5C
SFRP4		PFKFB4		PFKFB4
PGAM2		AHCY		AHCY
CHCHD2		EIF2AK3		EIF2AK3
NCF1		SLC5A1		SLC5A1
PON2		GLRA2		GLRA2
IBD11		RHOA		RHOA
ARPC1B		TTL		TTL
RINT1		CCR9		CCR9
IRF5		TLR8		TLR8
AD10		GLP1R		GLP1R
AIS2		CETP		CETP
CHDS9		F9		F9
AD12		NR1D1		NR1D1
LYN		CYP1A1		CYP1A1
CMT2H		KLKB1		KLKB1
JPH1		EPHB3		EPHB3
PMP2		KCNJ3		KCNJ3
CDH17		GRIN2B		GRIN2B
MYMY3		EBP		EBP
ZFAT1		CSNK1E		CSNK1E
SLURP1		GPR139		GPR139
AIS3		PRF1		PRF1
AD11		EPHA2		EPHA2
CHDS8		BLK		BLK
FOCAD		CSK		CSK
HSCR5		EPHB2		EPHB2
KIAA0720		BMX		BMX
CMT2A		EPHA5		EPHA5
KIAA0214		EPHA6		EPHA6
PARK6		PIK3C2A		PIK3C2A
HOPS		DAPK3		DAPK3
HDFNRH		DAPK1		DAPK1
RHNA		DAPK2		DAPK2
YARS		CSNK2A2		CSNK2A2
HLD23		HIPK2		HIPK2
AAOPD		HIPK3		HIPK3
AIS1		HIPK1		HIPK1
DJC6		RIOK2		RIOK2
IBD17		POLK		POLK
CCDD		PAK3		PAK3
ABCR		PAK2		PAK2
GDE		PLA2G7		PLA2G7
BCATE2		PTPRG		PTPRG
CMT2DD		GYS1		GYS1
NIID		FASN		FASN
URBWD		CISD1		CISD1
KIAA1441		AKR1A1		AKR1A1
PUM		TPMT		TPMT
PK1		VCAM1		VCAM1
LMN1		KDM5C		KDM5C
IGSF4B		KDM4B		KDM4B
AILJK		KDM5B		KDM5B
CMT1B		CFTR		CFTR
C1orf106		PLEC		PLEC
RTD		GRM3		GRM3
CSIF		TKT		TKT
TIL3		CASP2		CASP2
AD4		KMO		KMO
TACE		GAK		GAK
NAG		JUN		JUN
FLDB		AXL		AXL
MTPA		MERTK		MERTK
MTDPS6		SMO		SMO
GBD4		PRKD1		PRKD1
OMI		S1PR1		S1PR1
SRK		AKT3		AKT3
IL1F7		PIK3C3		PIK3C3
HOX4D		SOAT2		SOAT2
PDE11A1		TAB1		TAB1
PPH1		EEF2K		EEF2K
IDDM12		QRFPR		QRFPR
FARSLB		BCAT1		BCAT1
IFI41		GHSR		GHSR
KIAA0642		NT5E		NT5E
APG16L		STK17A		STK17A
RP47		PSMB1		PSMB1
SPAT		P2RY1		P2RY1
SLEB2		C1R		C1R
MYMY		SLC8B1		SLC8B1
LQT9		PLAUR		PLAUR
GPR13		NPEPPS		NPEPPS
GSD4		NEK6		NEK6
ADMIO3		QDPR		QDPR
CLP46		RXRB		RXRB
SEC61		PSMB8		PSMB8
CMT2B		PTPRS		PTPRS
BCPM		AMY1A		AMY1A
DZIP2		ARG1		ARG1
GSD15		MPG		MPG
CD10		IGFBP6		IGFBP6
CMTD1F		IGFBP4		IGFBP4
EIF4G		IGFBP5		IGFBP5
HEDJ		IGFBP2		IGFBP2
HD		IGFBP1		IGFBP1
HLN2		PKN1		PKN1
PROML1		NEK2		NEK2
PARK5		MGMT		MGMT
NBPHOX		CCR3		CCR3
VAMAS5		CX3CR1		CX3CR1
SCDR9		ADCY5		ADCY5
PP2CM		AGPAT2		AGPAT2
NACP		CASP9		CASP9
ADH2		ERBB4		ERBB4
ADH3		SF3B3		SF3B3
AIS5		HTR3A		HTR3A
KIAA0517		GRK5		GRK5
HSCR3		TGFB1		TGFB1
PPNAD3		FGFR2		FGFR2
GS		PORCN		PORCN
CMRD		DYRK4		DYRK4
HARS		PCSK7		PCSK7
LARS		ACKR3		ACKR3
KIAA1985		REN		REN
LRG47		MAP3K20		MAP3K20
P62		TGFBR2		TGFBR2
DDX16		RASGRP3		RASGRP3
SPDA1		AMPD3		AMPD3
CELIAC1		GRIN2A		GRIN2A
CMT1J		GRIA2		GRIA2
PCYT		PHLPP2		PHLPP2
SIASD		NPY1R		NPY1R
ADMD		AAK1		AAK1
E1B		BCL2A1		BCL2A1
PCLD2		TNNI3K		TNNI3K
KIAA0274		CPB1		CPB1
PDNP1		MT-CO2		MT-CO2
PARK2		MTAP		MTAP
SCA17		CHRNB3		CHRNB3
IFNB2		BIRC2		BIRC2
IBMPFD2		HTR5A		HTR5A
GARS		BIRC3		BIRC3
FRPHE		HTR1F		HTR1F
PGAMM		DPP8		DPP8
NISBD2		DPP9		DPP9
PARK22		XPNPEP1		XPNPEP1
CGD1		PEPD		PEPD
HSP27		XPNPEP2		XPNPEP2
CHDS7		KISS1R		KISS1R
PGY3		PRMT6		PRMT6
PGY1		PRMT8		PRMT8
PON		PTPRB		PTPRB
ARC41		OGA		OGA
ILFS3		CTBP2		CTBP2
IBD14		AKR1C2		AKR1C2
WPWS		ENPEP		ENPEP
VAMAS3		CDA		CDA
ASD2		KDM2A		KDM2A
CMT2E		PHF8		PHF8
SAIDV		KDM5A		KDM5A
JP1		HTR1D		HTR1D
CMT4A		SLC5A4		SLC5A4
CMT1G		GBA2		GBA2
CDH16		SLC29A1		SLC29A1
OPG		CBFB		CBFB
AITD3		GSTM1		GSTM1
HMSNL		SGK2		SGK2
ZNF406		SGK3		SGK3
MDM		UGCG		UGCG
VAMAS4		SLC5A11		SLC5A11
KIAA1797		FER		FER
IBMPFD1		FES		FES
HMNR4		NTRK3		NTRK3
CMT2A1		LTK		LTK
CMT2A2A		NAE1		NAE1
TNSALP		UBA6		UBA6
CMTDIC		UBA7		UBA7
VAMAS2		MAN1B1		MAN1B1
KIAA0473		MAN2A1		MAN2A1
STGD1		FUCA1		FUCA1
HOMGSMR2		PRKCI		PRKCI
ETM6		CHIA		CHIA
PDB6		TARS		TARS
ADTKD2		SELP		SELP
EMD2		PKN2		PKN2
TSLL1		AADAT		AADAT
CMTDID		SLC18A2		SLC18A2
IBD29		PBK		PBK
ADTKD4		CHRNB1		CHRNB1
GVHDS		TDP1		TDP1
SLEB1		DPP7		DPP7
STM2		CCL2		CCL2
NISBD1		KYAT3		KYAT3
SOPH		CHRNA6		CHRNA6
LDLCQ4		CHRNA1		CHRNA1
CMT2EE		CHRNG		CHRNG
STSL1		CHRND		CHRND
PARK13		HPRT1		HPRT1
ADMIO2		GRIA4		GRIA4
FIL1Z		PHOSPHO1		PHOSPHO1
PDE11A2		NPY2R		NPY2R
POVD1		S1PR2		S1PR2
CELIAC3		MAP3K11		MAP3K11
RILDBC1		COQ8B		COQ8B
IFI75		EPHA1		EPHA1
PARK11		GAA		GAA
IBD10		MMP15		MMP15
RP96		MMP26		MMP26
MPDT		NPBWR1		NPBWR1
V28		MDM4		MDM4
APBD		MAP3K9		MAP3K9
KTELC1		MAP3K10		MAP3K10
ADTKD5		ELOVL6		ELOVL6
PSN		DAGLA		DAGLA
HHD		KCNJ6		KCNJ6
PKD5		EPHA8		EPHA8
CALLA		EPHA7		EPHA7
PARK18		EPHB1		EPHB1
DJ9		CELA1		CELA1
IT15		LHCGR		LHCGR
AC133		TPSAB1		TPSAB1
SPG79		PRSS3		PRSS3
PMX2B		CCL5		CCL5
FLDP		APEX1		APEX1
PTMP		NUAK1		NUAK1
PARK1		CAMK2B		CAMK2B
CMT2R		AKR1C4		AKR1C4
ADSD		EGLN3		EGLN3
FPC		TAAR5		TAAR5
SARA2		RPS6KB2		RPS6KB2
USH3B		CSNK1A1		CSNK1A1
LFIS		UQCRB		UQCRB
MNMN		MAP4K2		MAP4K2
IFI1		SLC6A1		SLC6A1
PDB3		GABRR1		GABRR1
DBP2		SLC6A11		SLC6A11
ARPKD		SLC6A13		SLC6A13
SLD		SLC6A12		SLC6A12
STGD2		HAO1		HAO1
SAC3		ACLY		ACLY
NPPS		GRIK1		GRIK1
PDJ		GRIK5		GRIK5
HDL4		SLC1A1		SLC1A1
BSF2		GRM8		GRM8
OPMD2		GRIK2		GRIK2
SMAD1		GRIK3		GRIK3
PYL		GRM7		GRM7
GSD10		GSTK1		GSTK1
CMT2F		GRM6		GRM6
BDPLT10		RNPEP		RNPEP
MDR3		FFAR4		FFAR4
MDR1		PTGES2		PTGES2
ESA		HSD3B1		HSD3B1
IMD71		BAD		BAD
SLEB10		CSNK1G1		CSNK1G1
CMH6		SORT1		SORT1
VSD1		GRK7		GRK7
CMT1F		HIPK4		HIPK4
CMT2K		PRPF4		PRPF4
HPT1		MAP3K13		MAP3K13
OCIF		ICK		ICK
TDH3		MAST1		MAST1
CMT4D		HUNK		HUNK
SCOLIV		PRPF4B		PRPF4B
CMT2Y		DSTYK		DSTYK
CMTRIC		KDM4D		KDM4D
NBLST1		P4HTM		P4HTM
HMSN6A		CPA1		CPA1
HPPA		DDO		DDO
TYRRS		CPA3		CPA3
PARK19		CPB2		CPB2
FFM		CAD		CAD
OPDM3		KCNN4		KCNN4
FPLD2		EIF4H		EIF4H
NECL1		RORB		RORB
DSS		MSR1		MSR1
MELIOS		PYGM		PYGM
CMD1V		GNAQ		GNAQ
ILFS2		BAX		BAX
FCHL2		CDKN1A		CDKN1A
PRSS25		OGG1		OGG1
IMD48		IL10		IL10
IL1H4		CLDN4		CLDN4
PDE11A3		EDN1		EDN1
ALPS5		KLF4		KLF4
VODI		KLF5		KLF5
RMD2		CEBPB		CEBPB
RUMI		CEBPD		CEBPD
NEP		CEBPA		CEBPA
ABBP2		ACACA		ACACA
LOMARS		SREBF1		SREBF1
RP41		PLIN2		PLIN2
NDGOA		GPAM		GPAM
NBLST2		CYP2B6		CYP2B6
MSUDMV		RHO		RHO
PARK4		PI3K		PI3K
BTPS2		AKT		AKT
ANDD		GSDME		GSDME
CMT2W		STING1		STING1
ILFS1		FOXM1		FOXM1
IBD19		HBXIP		HBXIP
FTDALS3		PRAS40		PRAS40
PRP8		MRGPRX2		MRGPRX2
PKD4		CYP1A2		CYP1A2
STGD3		PTGS2		PTGS2
ALS11		SLC6A2		SLC6A2
M6S1		GRIA2		GRIA2
HSF
CMT2D
HMND3
ICP3
IBD13
MVCD5
TACHD
CMTDIG
CMTRIA
PDB5
FTDALS6
CMT2A2B
HPPO
YTS
RP19
CMD1A
SYNCAM3
CHN2
MGCA8
IL1RP1
PPNAD2
C3orf9
CMT2T
PKD6
CORD12
SPG79A
CCHS
DESMD
NADGP
NMOAS
ISQMR
YVS
PCA1
HMND5
CLCs
TOF
MSL
HPPI
YRS
CORD3
HGPS
CMT2FF
IBD31
DDD4
SCA43
CD133
DMRV
SCA34
BTOP
ARHR2
SMAJI
HPPC
IMNEPD2
ARMD2
LGMDR21
MCDR2
COLED
STGD4
ADRA2A
SLC6A8
PLXNB3
SLC27A5
CES1
GCK
GSTA2
PFKL
SPTBN1
CEBPB
UBB
SLC25A6
STARD8
SULT1E1
SLC11A1
CPT1A
GFER
CCL16
CTRC
PTP4A2
PTP4A1
MEIS1
COX6A1
PHLDA2
ACOT7
DLC1
NR5A2
SLCO1B1
CLEC4M
GLS2
TM4SF4
COLEC10
GLDN
OIT3
STARD13
ZNF367
PPP1R3B
DNAJB4
FBP1
NAP1L5
CHD1L
PIANP
CLEC4G
ASAP3
TMEM59
SNX21
TMED2
RNF41
NT5E
ADORA1
ADORA2A
SERPINA6
NR3C1
SLCO1A2
SLC22A6
SLCO1B3
SLCO2B1
